# Supplementary material for: Efficient Stereo-Selective Fluorination on Vitamin D3 Side-Chain Using Electrophilic Fluorination
Source: Biomolecules. 2023 Dec 26;14(1):37. doi: 10.3390/biom14010037 (PMC10812995; doi:10.3390/biom14010037)
Supplement: Supplementary file 1 [file biomolecules-14-00037-s001.zip]

Archive with 1 entries (1 files):
- biomolecules-2785419-supplementary.pdf
